# Supplementary material for: Development and validation of a risk prediction model for severe postoperative complications in elderly patients with hip fracture
Source: PLoS One. 2024 Nov 13;19(11):e0310416. doi: 10.1371/journal.pone.0310416 (PMC11560009; doi:10.1371/journal.pone.0310416)
Supplement: S1 Dataset — (XLS) [file pone.0310416.s001.xls]

## Sheet: Sheet1
	Serious complication		Gender		Age(year)	BMI	Classification of fracture		mFI-5	Blood transfusion		HGB(g/L)	Fibrinogen(mg/dL)	CAR	urea nitrogen(mmol/L)	Creatinine(umol/L)	Triglyceride(mmol/L)	Color Doppler Ultrasound		Operation time(min)	ASA		Preoperative fasting time(h)	Injury-surgery interval		Surgical method		Anesthesia method
patient 1	1	1=Yes	0	1=Male	76	22.3	0	0=Fracture of femoral neck	3	0	1=Yes	124	5.6	2.63287	4.95	46	1.27	1	1=Normal	80	3	1=I	12.5	1	0="≤24h"	0	0=Iternal fixation	1	0=General anesthesia
patient 2	1	0=No	1	0=Female	94	19.1	1	1=Intertrochanteric fracture	3	0	0=No	101	4.4	1.36637	8.82	99	1.2734	0	0=Abnormal	60	3	2=II	9.4	1	1=">24h"	0	1=THA	1	1=Combined spinal and epidural anesthesia
patient 3	1		0		70	22.2	0		3	0		118	4.7	0.147766	8.28	112	2.26	1		60	3	3=III	9.4	1		0		1
patient 4	1		0		87	22.9	0		2	1		85	4.2	2.77705	24.28	193	1.2734	1		80	4	4=IV	9.5	1		0		0
patient 5	1		0		80	19	1		2	0		89	4.1	2.55521	10.83	160	3.02	1		100	3	5=V	15.2	1		1		1
patient 6	1		0		75	21.4	1		2	0		94	4.4	2.15172	8.46	43	1.2734	1		80	2		9.3	1		0		1
patient 7	1		0		85	20.6	0		2	0		116	4.3	2.14247	7.73	101	1.12	0		65	3		9.3	1		0		1
patient 8	1		1		76	20.5	0		2	0		125	4.6	1.95765	8.51	104	0.95	0		75	3		10	1		0		1
patient 9	1		0		72	22.3	0		2	0		129	7.7	1.84404	7.62	152	1.88	0		115	3		14	1		0		1
patient 10	1		0		72	22.1	0		2	0		129	6.1	1.84404	8.34	152	1.88	0		70	3		16.3	1		0		1
patient 11	1		0		75	19.9	1		2	0		117	2.8	1.80759	4.83	43	1.69	0		75	3		13.3	1		1		1
patient 12	1		0		86	19.1	0		2	0		101	2.6	1.47472	9.13	71	1.2734	0		120	3		9.2	1		0		1
patient 13	0		0		64	19.2	0		2	0		123	2.9	0.970667	6.79	40	0.89	0		80	2		9.3	1		0		1
patient 14	0		1		80	22.8	0		2	0		134	2.7	0.902887	5.48	121	1.05	0		80	3		11.5	1		0		1
patient 15	0		0		73	18.7	0		2	0		129	3.1	0.828255	5.73	64	9.27	0		72	3		9.2	1		0		1
patient 16	0		0		58	21.3	1		2	1		82	83.1	0.753943	12.05	137	3.17	1		240	2		9.5	0		1		1
patient 17	0		0		75	21	1		2	0		119	3.6	0.605333	4.88	68	1.2734	1		85	3		9.3	1		0		1
patient 18	0		0		75	21.2	0		2	0		104	6.5	0.5	11.27	151	2.04	0		80	3		9.3	1		0		1
patient 19	0		1		72	20.8	1		2	0		113	4.1	0.47619	4.67	56	1.11	0		60	3		9	1		0		1
patient 20	0		0		84	21.1	0		2	0		99	2.6	0.292553	5.32	71	1.51	0		90	3		9.3	1		0		1
patient 21	0		0		74	21.1	0		2	0		122	5.5	0.27907	2.87	30	1.2734	1		60	4		10.3	1		0		0
patient 22	0		0		85	20	1		2	0		126	4.3	0.268692	5.86	54	0.93	1		60	3		12	1		0		1
patient 23	0		0		70	19	0		2	0		108	3.6	0.234615	9.96	81	1.32	0		60	3		9.3	1		0		1
patient 24	0		0		72	20.9	0		2	0		107	3.4	0.225434	4.93	44	1.2	0		70	3		12	1		0		1
patient 25	0		0		87	22.2	1		2	1		102	4.3	0.22063	7.91	157	1.2734	1		100	3		15	1		0		1
patient 26	0		0		80	22.8	0		2	0		115	4.9	0.200501	7.24	35	1.07	0		65	3		9.4	1		0		1
patient 27	0		0		80	22.9	0		2	0		143	5.1	0.197772	5.69	46	0.96	0		70	3		16.5	1		0		1
patient 28	0		0		71	21.2	1		2	0		97	2.9	0.197674	4.95	61	1.2734	0		120	3		16.4	1		1		1
patient 29	0		0		74	22.2	1		2	0		83	2.8	0.197492	13.58	203	0.76	0		110	4		12.2	1		1		1
patient 30	0		0		73	22.7	0		2	0		114	3.1	0.15427	4.39	52	1.2734	0		95	2		9.4	1		0		1
patient 31	0		0		73	21.7	1		2	0		111	4	0.152455	11.958	123	0.86	1		125	3		14.5	1		0		1
patient 32	0		0		79	20.4	0		2	0		121	3.6	0.15047	4.16	56	1.2734	0		75	3		9.5	1		0		1
patient 33	0		0		82	22.6	1		2	1		72	2.9	0.119481	17.83	464	0.94	1		100	4		9.3	1		0		0
patient 34	0		1		78	22	0		2	0		105	2.1	0.103858	12.47	221	0.88	0		140	2		9.2	1		0		1
patient 35	0		0		82	24.3	0		2	0		118	4.1	0.0577428	6.47	69	1.42	0		90	3		12.4	1		0		1
patient 36	0		0		86	21.7	0		2	0		98	3	0.0533643	21.07	273	1.68	1		120	3		12.2	1		0		1
patient 37	0		0		84	22.4	1		2	0		98	3	0.0533643	21.07	473	2.43	0		80	3		9.3	1		1		1
patient 38	0		1		80	18.5	0		2	1		111	2	0.0321429	5.03	43	1.2	1		70	4		9.5	1		0		1
patient 39	0		0		81	22	1		1	1		103	1.9	1.15282	8.78	119	1.69	0		103	3		15	1		1		1
patient 40	0		1		74	19.5	0		1	0		143	3.4	1.03118	5	98	1.2734	1		75	3		12.1	1		0		1
patient 41	0		1		83	19.5	0		1	0		137	3.2	1.00291	5.17	75	1.85	1		65	3		9.2	1		0		1
patient 42	0		0		82	22.8	0		1	0		127	4.4	0.994475	5.54	47	1.11	1		75	3		9.3	1		0		1
patient 43	0		1		78	20.2	0		1	0		107	6.3	0.993789	25.8	312	1.45	0		70	2		13.3	1		0		1
patient 44	0		0		80	22.9	0		1	0		82	3.5	0.981928	8.91	10	1.25	0		80	2		13.5	1		0		1
patient 45	0		0		91	20	1		1	0		115	1.9	0.971787	4.84	55	1.52	1		90	4		9.5	1		0		1
patient 46	0		1		79	19.2	0		1	0		103	3.5	0.953125	9.19	62	0.88	0		60	3		9.1	1		0		1
patient 47	0		0		84	21.6	1		1	1		91	2.3	0.951952	5.67	73	1.05	0		130	3		13	1		0		1
patient 48	0		0		85	21.4	1		1	0		129	4.1	0.944785	5.9	63	1.2734	0		90	3		13.1	1		0		1
patient 49	0		0		87	22.8	1		1	0		89	3.6	0.792857	3.49	47	0.91	1		70	3		18.1	1		0		1
patient 50	0		0		81	22	0		1	0		106	3.3	0.761905	5.91	61	1.2734	1		100	3		12.5	1		0		1
patient 51	0		0		70	19.4	1		1	0		78	5.7	0.730469	9.93	57	2.1	1		90	3		9.3	1		0		1
patient 52	0		0		85	19.6	1		1	0		89	2.6	0.714286	5.98	90	0.91	1		70	3		18	1		0		1
patient 53	0		0		75	25	1		1	0		75	3.1	0.710963	9.66	82	1.01	0		60	2		12.1	1		1		0
patient 54	0		1		92	18.6	1		1	0		124	3.5	0.703704	8.11	108	1.2734	0		70	4		9.2	1		1		1
patient 55	0		0		73	21.6	0		1	0		126	2.7	0.654255	5.02	57	1.32	1		75	2		12.4	1		0		1
patient 56	0		0		77	22.6	1		1	0		113	3.2	0.65407	3.8	44	0.77	0		120	2		9.4	1		0		1
patient 57	0		0		77	22.6	0		1	0		116	3.8	0.634969	7.41	93	1.07	0		80	3		13.2	1		0		1
patient 58	0		1		82	21	1		1	0		83	2.6	0.616188	4.39	69	1.17	0		40	3		16.1	1		1		1
patient 59	0		0		69	22.7	1		1	0		114	2.6	0.597765	4.24	63	1.2734	0		75	3		9.4	1		1		1
patient 60	0		0		77	21.5	1		1	0		99	3.4	0.594901	5.88	88	1.72	1		100	2		9.3	1		1		1
patient 61	0		0		68	20.1	0		1	0		128	4.8	0.593137	6.02	45	1.8	1		70	3		9.5	1		0		0
patient 62	0		0		87	19.4	1		1	0		83	3.8	0.588415	7.12	169	1.41	0		115	4		17.5	1		1		1
